# Supplementary material for: Voltage-Gated Na+ Channel Isoforms and Their mRNA Expression Levels and Protein Abundance in Three Electric Organs and the Skeletal Muscle of the Electric Eel Electrophorus electricus
Source: PLoS One. 2016 Dec 1;11(12):e0167589. doi: 10.1371/journal.pone.0167589 (PMC5132174; doi:10.1371/journal.pone.0167589)
Supplement: S1 File — (FAS) [file pone.0167589.s005.fas]

>Latimeria chalumnae scn4A
TACCAATGCTTGGTGTTGGCTAGACTTTCTGATTGTGGATGTCTCCCTTATTAGTCTCAC
AGCAAACTGGATGGGTTATTCTGAATTGGGACCTATTAAATCACTCCGAACACTAAGGGC
TTTGAGACCTTTGAGAGCAT--TATCCCGATTTGAAGGCATGAGGGTGGTTGTAAATGCT
CTCCTTGGTGCCATCCCATCCATTATGAATGTGCTTCTAGTCTGTCTCATCTTCTGGCTG
ATCTTTAGTATCATGGGTGTAAACCT---GTTTGCAGGGAAGTTCTACAGGTGTGTTAAT
ACTACAACTGGTGAGCTGTTCGATGTCAGCATGGTCAACAACAAATCTGATTGCTTTTCA
TTGTACGATACTGGAGAGGTT--AGGTGGATGAATGTCAAAGTCAACTTTGACAATGTAG
GATTCGGATACCTCTCTCTGCTACAAGTGGCTACCTTCAAGGGTTGGATGGAGATAATGT
ATGCAGCTGTTGATTCTCGTGAGGTAGAAGAACAGCCATCATATGAAATTAATCTGTACA
TGTATCTTTACTTTGTTATCTTCATTATCTTTGGAGCTTTCTTCACTCTTAACCTCTTCA
TCGGTGTCATCATTGACAACTTTAATCAACAAAAGAAAAAGTTTGGAGGAAAGGATATCT
TCATGACTGAGGAACAGAAGAAGTACTACAATGCTATGAAAAAGCTTGGTTCAAAGAAGC
CACAAAAACCCATCCCAAGACCACAGAAC
>Electrophorus electricus scn1b
--------------------------------------------------------ATGT
CGGCAGTGCAGCTGCTGTGGATGCCGGTGGTGCTGTGTGTGATGCAGGGCCGGCTCAGCA
ACGGG-GCATGTGTGGAGGTGGATTCGGACACGGAAGCAGTCGTGGGCCACGGCTTCAAA
CTGGGATGCATCTCCTGTAAAATGCGGGGGGAAGTGCAGGCCTCAGCCACCGTGGACTGG
TGGTTC------ATGGCCAAAGGGGA------GAGCGAGTTTAGCCACATCTATAGTTAT
ATTGATATGACGGGCATGGTTAATGACGAACGCTTCCTGGACCGCCTCAACTGGATGGGC
AGCAAGAACACGTTCGACCTGCAGGACGGCTCCATCTACATCCTCAATGTAACCTTGAAC
GATACAGGCACCTACCGCTGCTAC-TTTGACCGAACGCTCACCTTTAACTACTACGA-GT
TCCGCACCAACATCAACAAGACCATCACCCTTAATGTGGTGC-CTAAGGCGACTCGCGGC
ACGGCGTCCA-----TCCTGTCGGAGGTGATGATGTACGTGTCGATCATTGGACTGCAGC
TCTGGCTGTTGGTGGAGATGGTCTACTGCTACAGGAAGATAGCAGCCGCAGGGGAGGAGG
C--TCTGAGGGAGAGCGCA-GCCAAA-CCCCCTCTCAAACTTC--ACCCCTGA-------
-----------------------------
>Danio rerio scn1ba
--------------------------------------------------------ATGT
CTGCACTGCGGCTTCTGTGGGTCCCTGCGCTGTTGTGTTTAACACATGCTTGGCTCTGCT
ATGGA-GCGTGTGTGGAGGTCGACTCTGACACAGAGGCAGTGGCGGGAAAAGGCTTCAAA
CTGACCTGCATCTCTTGCAAGATGAGAGGAGAAGTGGTTGCCTCCGCCACGGTGGACTGG
TGGTTC------ATGGCCAAAGGCGA------GAGTGAATTCACACACATCTACACTTAT
GCAGAAATGACAGCCAGCATAACAGACGAGCGCTTTGAAGACCGCCTGGCCTGGAATGGC
AGTAAAAAAACAGACGACGTGCAGGACGGCTCAATTTACATCCTCAACGTCACCTTCAAT
GACACCGGCACCTTTCGATGCTTC-TTCGACAGAATCCTCATCTTCCCCAACTATGA-GT
ACCACACCAACGCCACAAAGTTCATCACCATCAGCGTAGTAG-GACATGCAACCCGAGGC
ATGGCGTCCA-----TCTTGTCTGAGGTGATGATGTACGTGTCCATTATCGGGCTGCAGT
TGTGGCTGGTGGTGGAGATGGTTTACTGCTACAGGAAGATTGCAGCAGCCGGAGAGGAAG
C--GCTGAGAGAGAGCGAG-GCGGAATATTTAGCTATAACCTCTGAGAGCAAAGATAACT
GTGCAGGT---GTAGCGGTGGCAGAATAA
>Danio rerio scn1bb
-----------------------------------------------------ATGCAGG
AGTGTGTGCGGCACCTGCTCATCCTGTGTGTGTTCTGCACACTCTTAGTGTGTGTGTGCC
GCGGG-GCGTGTGCGGAGGTGGACTCAGACACAGAGGCAGTGGCGGGTCAGGGCTTCACT
CTGGGCTGCATCTCCTGTAAGATGCGTGGAGAAGTGGAGGCCACGGCGACTGTAGACTGG
CTCTTC------AGGGCCCGCGGGGA------GGCCGACTTCGTGCACATCTACACATAT
GATGGCTCGTCTGAGAACATCATCGATGAGCGTTTCCTGGACCGTCTGGAGTGGCACGGC
AGCAGGAACACACTGGACCTGCAGGACGCCTCTGTCGACATCACCAACGTCACCTTCAAC
GACTCCGGCGTCTTCCGCTGCGTC-TTCAACCGAGTGCTCATCTACGAACACTACGA-GT
TCTCCAAGGTCACCAGTAAAGACGTGCACCTGACCGTGGTGG-CCAAAGCCACTCGAGGC
ACCGCGTCGA-----TCGTGTCAGAGGTGATGATGTACGTCTCCATCATCGGTCTGCAGC
TCTGGCTCCTGGTGGAGATGATCTACTGCTACAGGAAGATCGCAGCGGCCGGAGAAGAAG
C--TTTAAGAGCCAGCGCG-GCGGAGTATTTAGCGATCGCATCTGAGAGCAAAGACAACT
GTGCCGGT---GTGCAGGTAGCAGAATAA
>Oreochromis niloticus scn1b
-----------------------------------------------------------A
TGGCACTACTACGCTTTCTGCTATTTTCCTTCCTCTGCACGTTGTTTGTGTACCAGTGTC
ACGGG-GCCTGTGCAGAGGTGGACTCGGACACTGAAGCCGTAGCAGGCAAGGGTTTTAAA
CTGGGCTGCATCTCCTGCAAAAGAAGGAGTGAGGTGAGAGGTGAAGCCAACATCGAATGG
TACTTC------AGGCCAAAAGGGGA------GGCTGACTTTTTTCTGATATACACCTAC
AATGGGGATGAATCCACCATTGAGAATGACCAGTTTGCAGATCGTGTCGACTGGAACGGA
AGCAAAAGGAGCAAGGACATTCAAGATGCGTCCATATACCTGTTCAATGTCACCTTCAAT
GACTCGGGCACTTACCGGTGCTTT-TTCAACCGCATCCTCTCCTACGATAACTACGA-GT
ACAACGACGTTGTCAGCAAAGTGGTGCACCTCAGTGTGGTGG-GCAAAGCCACCAGAGGT
ACAGCTTCCA-----TCGTGTCAGAGGTCATGATGTACGTGTCCATCATCGGCCTGCAGC
TCTGGCTCCTCATAGAGATGATATACTGTTACAGAAAGATAGCAGCAGCTGGAGAAGAAG
CGTTACGAGAAGCTGCAAATGCTGAATATTTAGCGATAGCCTCGGAAAGTAAAGATAACT
GTGCAGGG---GTACAAGTCGGAGAATAG
>Oryzias latipes scn1b
--------------------------------------------------ATGTGTGCAG
CACGTGACCCTCTGCTGCTGCTCCTTCTGACCCTTCTGGCTCTTCAAGCGCGCGTGTGCG
GCGGC-GCATGCGTGGAGGTGGACTCGGACACGGAGGCCGTGGTCGGCGACGGCTTCCAG
CTGGGCTGCATCTACTGCAAGATGAGGGGGGAGGTGCGCGCCAAGGCCAGCGTGGACTGG
TACTACCGGTCTTCAGACGAGCGGGA------GAAGGGGGACGTCCAGATCTACAGATAC
CAGAACCAGCGCGGCGAGATCATGGACCCGCGGTTTGAGGACCGGCTGGCCTGGAACGGC
AGCAAAGGCACCGACGACCTGCAGGACGGCTCCATCTACATCCTGAACGTGACCTACAAC
GACACGGGGACGTACACGTGCAAC-TTCACGCGCACGCTCACCTACAACTACTACGA-GG
TCCAAGCCAACAACACCAAGACGGTCCAGCTGAACGTGGTGC-CGCGGCTCACCAGAGGA
ATGGCCTCCA-----TCCTGTCCGAGGTGATGATGTACGTCTCCATCGTCGGGCTGCAGT
TCTGGCTGTTGGTGGAGATGATTTACTGCTACAGGAAGATCGCGGCGGCCGGAGAGGAAG
C--TCTGCGGGAGAGCGAA-GCCGAGTATTTAGCCATCGCCTCTGAGAGTAAAGACAACT
GCGCCGCCAGTGTTCCGGTGGCAGAATAG
>Sternopygus macrurus scn1b
--------------------------------------------------------ATGT
CTGCAGTGCAGCTGCTGTGGATGCCGTTGGTGCTGTGTGTGGTGCACGGTGGGCTCAGCA
ATGGG-GCATGTGTGGAGGTGGACTCGGACACAGAGGCGGTCGTGGGCCAAGGCTTCAAA
CTGGGTTGCATCTCCTGTAAGATGAGGGGGGAGGTAGAGGCCTCCGCCACTGTGGACTGG
TGGTTC------ATGGCCAAAGGGGA------GAGCGAGTTTAGCCACATCTACAGTTAT
GCTGATATGGTGGGCATGGTTAATGACGAACGCTTCCTGGACCGCCTGGACTGGATGGGC
AGCAAGAACACATTCGACCTGCAAGACGGCTCCATCTACATCGTCAACGTTACCTTAAAT
GACACGGGCACCTACCGCTGTTAC-TTTGACCGAACGCTCACCTTCAGCTACTACGA-GT
ACCGCACCAACACCACCAAGTACATCACCATTAATGTGGCAC-CTAAGGCATCGCGTGGC
ATGGCGTCGA-----TCCTGTCAGAGGTGATGATGTATGTGTCAATCATTGGGCTGCAGC
TATGGCTGCTGGTGGAGATGGTCTACTGCTACAGGAAGATAGCCGCCGCAGGAGAGGAGG
C--ACTGAGAGAGAGCGCG-GCTGAGTATTTAGCTATAGCCTCCGAGAGCAAAGATAACT
GCACAGGT---GTGGCAGTAGCAGAATAA
>Esox lucius scn1b
------------------------------------------------------------
-----------ATGTTACTGATCCCGTGGATGCTCTGGGCTATGCAAGCGTCTCTGTGCC
ACGGA-GCGTGTGTTGAGGTGGACTCTGACACAGACGCTGTGGTCAATGAAGGTTTTAAG
CTGGGCTGTATCTCCTGTAAGATGAGGGGCGAGGTGCCTGCCACAGCCACCGTCAGCTGG
TACTTC------ATGGCCCGGGGAGA------GAGCGAGTTCTTCCGCATCTACAGCTAC
GAGGAGGAGGTGGGCGTCATCGAAGACGAGCGCTTCTACGACCGTCTGGACTGGAATGGC
AGCAAAAAGACCACAGACCTGCAGGACGGCTCCATCTACATCCTGAACGTGACATGGAAC
GACACTGGCACCTACCGCTGCTTC-TTCAACCGCATCCTCACGTTCCCCTCTTACGA-GT
TCACCACCAACGCCACCAAGATCGTCCACCTCAACGTGGTGC-CGCGACTGACCAGGGGA
ATGGCATCCA-----TCTTGTCTGAGGCAATGATGTATGTGTCAATCATTGGGCTGCAGT
TATGGCTTCTTGTTGAGATGATCTACTGCTATAGGAAGATATCAGCTCAAGGCGAGGAAG
C--ACTTAGAGAGAGCGCG-GCGGAGTACTTGGCTATAGCTTCGGACAGTAAAGATAACT
GTGCCATG---GTGGCTGTAGCAGAATAG
>Gadus morhua scn1bb
------------------------------------------------------------
--------------------------------------------------------TGTC
GCGGG-GCGTGTGCCGAGGTGGACTCGGACACGGAGGCGGTGGCGGGGAAAGGCTTCAAG
CTGGGCTGCATCTCCTGCAAGCGGAGGAGCGAGGTGGAGGGCTCGGCCACCGTGGACTGG
TTCTTC------CGGAGCAAGGGGCA------GAAGGACTTTGAGCACATCTACAACTAC
GACGA---GGAGGGCTCCATAAAGAGCTTCCAGTTCGAGGACCGCCTGGACTGGTTCGGC
AGCCGGCAGAGCAACGACATCCAGGACGCCTCCATCTTCCTGACCAACGTCACCTTCAAC
GACTCGGGCACGTACCGCTGCCGC-GTCAACCGGCTGCTCACCTACGAGTTCTACGA-GT
ACCAGACCAAGATCTTCAAGGAGGTCAACCTCACCGTGGTGG-GCAAAGCCACCAGAGGG
ACGGCCTCCA-----TCGTGTCAGAGGTGATGATGTACGTGGCCATCATCGGGCTGCAGG
TGTGGCTGCTCATCGAGATGATTTACTGCTACAGGAAGATCTCTGCTGCCGGGGAGGAGG
CGCTCCGAGAGGCCGCAAATGCTGAGTATTTAGCTTTAGCCTCGGAGAGCAAAGACAACT
GTGCCGGA---GTCCAGGTTGGAGACTAA
>Gasterosteus aculeatus scn1bb
-----------------------------------------------------------A
TGGGGATGTTGCACGTGATTCTCATTACTCTCCTCTGCTGCTCGTTGGCACAC---TGCC
GTGGG-GCCTGTGCAGAGCCGGACTCTGACACCGAGGCGGTCGCGGGCCAAGGCTTCAAA
CTGGGCTGCCTCTCCTGCAAGAGGAGGAGCGAGGTGCAGGCGACCGCCACCGTCGAATGG
CACTTC------AGGGGCAAAGGGGA------GGCTGACTTTTATCGCATCTACACCTAC
ACAGAGGAAGGCCAAAACGTCGAGAGCGACAACTTCATGGACCGCATAGATTGGAACGGA
AGCAAGAGGAGCAACGACATCCAAGACGCGTCCATATACCTGCTCAATGTCACCTTCAAT
GACTCGGGCACCTACCAATGCTTC-TTCAACCGCATCCTCTTCTACGACAACTACGA-GT
ACAGCACCGTCATCAGCAAGGTGGTCCACCTCACCGTGGTCG-CCAAAGCCACCAGAGGA
ACGGCGTCCA-----TCGTGTCCGAGGTCATGATGTACGTGTCCATCATCGGCCTGCAGG
TCTGGCTCCTCATAGAGATGATATACTGCTACCGGAAAATATCTGCAGCTGGGGAAGAAG
CCTTACGAGAAGCAGCCAATGCTGAATACTTAGCGATCGCCTCGGAAGGTAAAGATAACT
GTGCAGGG---GTGCAGGTCGGAGAATAG
>Haplochromis burtoni scn1b
-----------------------------------------------------------A
TGGCACTACTACGTTTTCTGCTATTTTCCTTCCTCTGCACGCTGTTTGTGTACCAGTGTC
ACGGG-GCCTGTGCAGAGGTGGACTCGGACACTGAAGCTGTAGCAGGCAAGGGTTTTAAG
CTGGGCTGCATCTCCTGCAAAAGAAGGAGTGAGGTGAGAGGTGAAGCCAGCGTCGAATGG
TACTTC------AGGCCAAAAGGGGA------GGCGGACTTTTTTCTGATGTACACCTAC
AATGAGGATGGCCCCACCATTGAGAGTGACCAGTTTGTGGATCGTGTCGACTGGAACGGA
AGCAAAAGGAGCAGAGACATTCAAGATGCGTCCATATACCTGTTAAATGTCACCTTCAAT
GACTCGGGCACTTACCGGTGCTTT-TTCAACCGCATCCTCTCCTACGAAAACTACGA-GT
ACAACGACGTTGTCAGCAAAGTGGTGCACCTCAGTGTGGTGG-GGAAAGCCACCAGAGGT
ACAGCTTCCA-----TCGTGTCAGAGGTTATGATGTACGTGTCCATCATCGGCCTGCAGC
TCTGGCTCCTCATAGAGATGATATACTGTTACAGAAAGATAGCAGCAGCTGGAGAAGAAG
CATTACGAGAAGCGGCAAATGCTGAATATTTAGCGATAGCCTCGGAAAGTAAAGATAACT
GTGCAGGG---GTACAAGTCGGAGAATAG
>Electrophorus electricus scn2b
-------------------------------ATGCTTCGTTTGCGGCAATCACAGGGGAC
ATCAGCTGGCAAGGTTTTCTATGTAG----TACTGCTGGTATTCGCGGCATCATCTGTCT
-CTGCCATGGATGTAGTTGTGGCCCAGCGGATCAATGCCCTGAATGGCACCATGGTCAAG
ATCTCCTGCACCTTCACTTCCTGCTATCGAATTGATACCAGCAAGTTTTCTATGAACTGG
ACCTACAAGGAGAGTGAAAACGACA------CAGAGGAGATGTTTATGACCTTTAAGAAC
A------AAGTAACATCTATGTGGACAGACCGTTTTGGGGGCCGAGTAAAGTTCGCCGGG
AACCTGGACAAAAATGACCT---------GTCCATCACCATCTCAGACGTGCAGCTGGAA
GATGAGGGAATCTATAACTGC----TATGTGCGCAATCCTCCCGATCGTATTCAGGG-GC
ATGGTATCATCCAGCTGCATGTAGTCCCTGAGTTGCCTCCGC-CACGGGACTCCACTATC
GCCGTGGCGA-----TCGGAGCTTCCATTGGAGGCATGCTCGCGCTGGTCATCCTGTCCA
TGGTCGTGGTGA-----AATGCGTGCGTAGGCACAAGAAACAGGAGCTCATCTCTGATGA
AC--AGAAGAT-----GGAGGAGGATGGCAAAACCGATGGAGAAGCTGGAACGGAAGAGG
GCACCAAACAACTCTAA------------
>Oryzias latipes scn2b
--------------------------ATGTCTTCAGTCGGGCGGGAGGGGCGGACTGGCG
TTCAGCTGCTGAGCGCGCTGCTGCTGCTGATGCTGATGCTGCTCTCTGGTTGTTCAAGCA
-TGGATGTTCTTGTA------CCAAGCTACATCACTGCACGCAATGGAACAAATGTCCGG
ATCCCATGCACATTCACGTCCTGCTATAAGATGGACCTCAACAAGTTTCACATGAACTGG
ACCTACAAAGTAGCCGACAATGAGAGTGAGACTGAAGTGATGTTCATGACCTACGATAGA
AAGAAAGGAATGATTCCGTTGACAACGGACCAGTTTGACGACAGAGTTGAGTTTACTGGG
AACTTGGACAAGAATGATTT---------GTCAATCACCCTATCAAACATTCAACCAGAG
GATACAGGGTTTTACTTCTGC----CACGTGTTAAACCCTCCAGATCGCATCCACGG-AA
AGGGGACAATTCATGTCAATGTGGTCAATGAACTTCCTCCTC-CACGAGATTCAACTATC
GCAGTTGCCA-----TTGGGGCATCGGTGGGTGGAGCGTTGGCTCTGCTGATTCTTTCCA
TGGTGGTGATCA-----AATGTCTTCGCCGACACCGCAAACAAGAACTAACTTCAGAAGA
-----AAAAAT-----GGAGGAGGAGGGAAAGCTGGAAGCTGAAGCCGTGGCGGAGGAGG
GAACCAAATAA------------------
>Danio rerio scn2b
----------------------ATGCTCATTTCATTGCATTCTGGGGAAACGCAATGGGC
GTCCGCTTTGAAATTATCCTGTGTTG----CAATGGTGATGTTTCTGGCCTGTCCAGTGA
-TGTCCATGGATGTGCTGGTGCCGGCGCTGATCAACGCTCTCAACGGGAGTGACGTCAGA
ATCACATGTACTTTCACCTCATGCTACAAGCTGGACCCCAGCAAGTTTGCAATGAACTGG
ACATATCAGGAGACAAGCAACAGCA------CAGAGGAGATGTTCATGACCTATAAGAAC
ACCTATAAGATGATACCCTTGAAGCCCAGTCGATTTGGAGAGCGAGTCATGTTTACTGGA
AACCTGGATAAGAACGACCT---------TTCCATCACCATCTCGGATGTGCAGCTGACA
GACGAGGGCATCTACAACTGC----TATGTGCGCAACCCTCCAGACCGTATTCAGGG-CC
ATGGCACCATCCAGTTTGCCGTCCTGACTGAATTACCTCCAC-CAAGGGACTCGACCATT
GCTGTGGCCA-----TCGGCGCATCTGTGGGGGGCATCCTTGCTCTGCTCATTCTGTCCA
TGGTGGTGGTGA-----AGTGCATCCGCAGACATAAGAACCAGGAGCTGATCTCAGACGA
GC--AGAAGAT-----GGAAGAAGAGGGCAAAGTAGATGGTGAAGGAGGCACAGAAGAAG
CAACGAAACAGCCCTAA------------
>Oreochromis niloticus scn2b
--------------------------ATGTCTTACCCCGCGCAGGAGAGAAGGTCTGGCG
TTCAGCTGGTGAGCGCGCTGCTGCTA---ATGCTC---TCGCTCTCCGGTTGTTCAAGCA
-TGGATGTAATTGTG------GCCAGTAGCATTAATGCACTAAATGGAACAACGGTAAAA
ATCTCTTGCGTGTTCACTTCCTGCTATAAGATGGATGTTACCAAGTTTGCCATGAATTGG
ACCTACCAAGAAACACGCAACGATA------CACACGAACTGTTTATGACATACTATAAG
AAAAGGGGAATGGTGCCTCTTCGATCAGAACGGTTCGGAGAAAGGGTCACGTTTGCTGGG
AACCTGGATAAGAATGACCT---------GTCAATCACTCTATCAAATGTTCAACTGGAG
GATGAGGGTATTTACAACTGC----TATGTGAGAAACCCCCCAGACCGCATCCAGGG-AC
ATGGTATCATACAGCTCAACGTTGTCACAGAACTCCCACCTC-CAAGGGATTCAACCATT
GCGGTTGCCA-----TTGGGGCTTCTGTGGGAGGAGCATTAGCACTGCTAATCCTTTCCA
TGGTAGTTGTGA-----AATGTCTCCGTCGACACAGGAAACAGGAACTCATTTCAGAGGA
-----AAAAAT-----GGAGGAGGAGGGGAAACTGGAGGCTGAAGGTGTTGCAGAAGAAG
GAACCAAGCAACCGTAA------------
>Esox lucius scn2b
----------------------ATGCCTTTTACATTTCAAGAGGGGAATAAGACGTCGAG
TATAGCTAACTGGAGCATCGTTGCAT----TGGTGATTTACACTATGGCTTTGCCTGCAT
-CTAGTATGGATGTCCTGTACCATAGCCAGATCACTGTCTTGAATGGCACCGTGGTGAGT
TTCCAGTGCACATTCACCTCCTGCTATAAAATGGATGTCAACAAGTTTGCCATGAACTGG
ACCTACCAGGAGAACTTCAATGCGA------CTGAGGAGATGTTTATGACCTATAAGAAG
G------GGATGGTGCCCTTGCGAACAGAGCAGTTTGGTGATCGTGTGCAGTTTGTGGGC
AACCTGGACAAGAACGACTT---------GTCCATCACCCTCTCTGATGTCCAGCTGTCA
GACGAAGGCATCTACCACTGC----TACGTCCGCAACCCACCTGACCGTATCCTGGG-GC
ACGGAGAAACCAAACTGTTTGTCGTCACTGAACTGCCTCCCC-CGCGGGACTCAACCATA
GCAGTGGCGA-----TTGGGGCATCTGTGGGAGGGGCGCTGGCACTGCTCATCCTGTCCA
TGGTGGTGGTGA-----AGTGTGTTCGGCACCACAAGAAACAAGAGCTCATTTCTGATGA
GC--AGAAGAT-----AGAGGAGGAGGGTAAACTGGACCCTGAGGGGGGCACCGAGGACG
GAACAAAAAAAGCATTCCTACCTGAAGAT
>Gadus morhua scn2b
------------------------------------------------------------
--------------------------------------------------TGTTCCGGCA
-TGGATGTCATAATGGCGTCTCCCAAAAACGTCACTGCCTTGAACGGAACGGAGGTCAAA
ATCTCCTGCATATTCCAGTCATGTTACAAGATGGACCCTTCCGTATTCGTCATGAACTGG
ACCTTTCAGGAAACGAAGAATGATA------CTGAAAAAATGTTAATGAAGTTCGACAAA
AAGAAAGGTATGGTTCCCCTCCGACTGGATCACTTCGGGGACCGCGTGAAGTTTGTGGGG
GACCTGGAGAAGAACGACAT---------GTCCATCACGCTGTCGGAGGTGGAGGTGAAG
GACGAGGGTTACTACCACTGC----AACATCATCAACCACCCTGACCGGAACGCGGG-AC
GCAATAACATCACGCTCCTCGTGGTGTTGGAACTTACCACTC-CCGAAGACACCACCAAC
GCTGTAGCCA-----TCGGGGCGTCGGTGGGCGGAGCGTTGGCGCTGCTGATCCTCTCCA
TGGTGGTGGTGA-----AGTGCCTCCGACACCACAAGAAACAGGAGCTGATATCAGAGGA
-----GAAGAT-----GGAGGAGGAGGAGAAGCTGGAGGCCGAGGTCGTAACAGAGGAGG
GGACC------------------------
>Gasterosteus aculeatus scn2b
--------------------------ATGTCTTCGCCGGCGCAGGAAAGGAGGACCGGCG
TCCAGCTGCTGAGCGCGGCGATGCTG------CTG---CTGTTCTCCGGTTGTTCAAGCA
-TGGATGTAATCATG------CCCAATAGCATCAATGCACTGAATGGAACAACTATCAAA
ATCCCCTGCACATTTACCTCCTGTTATAAGATCGATCCCAACATGTTTGTGATGAACTGG
ACCTACCAAGAAACGCTGAATGACA------CAGAAGAAATGATCATGGCGTACCATAAG
AAACGAGGGATGGTGCCTCTGCGCTCGGACCGGTTTGGGGAGAGGGTCATGTTTGCCGGG
AACCTGGATAAGAACGACCT---------GTCAATCACTCTGTCCAATGTTCAGATTGAG
GATGAGGGGATCTACAACTGC----AATGTGAGGAACCCCCCCGACCGCATCACAGG-TC
AACATGGCATACAGCTCAATGTCGTCACCGAACTTCCGCCTC-CGAGGGATTCGACCATT
GCAGTTGCGA-----TCGGGGCGTCAGTGGGCGGAGCTTTAGCTCTGCTGATCCTTTCCA
TGCTAGTGGTGA-----AATGTCTCCGTCGACACCGAAAAAAGGAACTGATTTCAGAGGA
-----GAAGAT-----GGAGGAGGAGGAAAAACTGGACGCTGAGGTTGTTGCAGAAGAGG
GGAACAAGCATAAGAACTCCCTGCCTGAA
>Haplochromis burtoni scn2b
--------------------------ATGTCTTACTCCGCGCAGGAGAGAAGGTCTGGCG
TTCAGCTGGTGAGCGCGCTGCTGCTA---ATGCTC---TCGCTCTCCGGTTGTTCAAGCA
-TGGACGTAATTGTG------GCCAGTAGCATTAATGCACTAAATGGAACAACGGTAAAA
ATCTCTTGTGTCTTCACTTCCTGCTATAAGATGGATGTTACCAAGTTTGCCATGAATTGG
ACCTACCAAGAAACACTCAACGATA------CACAGGAACTGTTTATGACATACTATAAG
AAAAGGGGAATGGTGCCTCTTCGATCAGAACGGTTCGGAGAAAGGGTCAAGTTTGCTGGG
AACCTGGATAAGAATGACCT---------GTCAATCACTCTATCAAATGTTCAACTGGAG
GATGAGGGTATTTACAACTGC----TATGTGAGAAACCCCCCAGACCGCATCCAGGG-AC
ATGGTATCATACAGCTTAATGTTGTCACAGAACTCCCACCTC-CAAGGGATTCAACCATT
GCGGTTGCCA-----TTGGGGCTTCTGTGGGAGGAGCATTAGCACTGCTGATCCTTTCCA
TGGTAGTTGTGA-----AATGTCTCCGTCGACACAGGAAACAGGAACTCATTTCAGAGGA
-----GAAAAT-----GGAGGAGGAGGGGAAACTGGAGGCTGAAGGTGTTGCGGAAGAAG
GAACCAAGCAACCATAA------------
>Danio rerio scn4ba
------ATGGAGTTGCAGGGGA---GAAAATCATTCCTGCACAGGTGTGCGAAGTCTGGC
GATGTAGTCCATGCAGGTCTGGTCATCACACTTCTAGTTGGAGTCTGGTACTCTCAGGCA
CTGGAGGTGAGCACAGGGAAGGTCCATTTCATAGAAGTGATGAATGGAAGTTCAGTGTTG
TTACCTTGCACTTACGCCAGCTGC------ATCGGCATTAAAAACCTTTACTTCAGCTGG
CAGTTCAAGGACAATGGGACACTAA---------TTAAGCTGTGTGAAGCCGTCATCCCA
GGAGAAGGAATAGAGCCTAA---TGTGAAAATCTACCATGAGCGGGTGGAGTTTGTAGGC
ACCAGCAAGAAAAGTAACAT---------CTCCATCCTACTGCATAATGTCACGTTCGAG
GACCAGGGAGAATATATCTGC----TTCGCTCGCAACCCCAAAGAGAAGGACCGCAA-CC
ATAGTGCGGTTTTCACTCTTTATGTGGTAGACGAGTTGAGAG-TGGTGGACAACACACTG
ACCCTCATCA-----TTGTGTCTGTGCTTGGTGGGGTCATCGGTCTCATCATCCTCATCA
TGGTGGTGAAAGCTGTAGTCATTGCTGTTCTAAACAGGGTCCAGGAGAAGAATAAAGAGT
GCCTTGTGAGCTCTTCAGGGAACGACAACACAGAAAATGGCCTCCCAGGATCCAAAGCAG
ACAGCAAACCAACACCAAAGGCATGA---
>Electrophorus electricus scn4b
------ATGGAAGCACAGAGGAATAGCAGATCATTCCTGCACAGGTGTGCCAGGTCTGGG
GATGCAGTCCATGCCAGTGTGGTCATCACACTTCTGGTTGGGGTATGGTGTGCACAGGCT
TTGGAGGTATCAGTGGGGAAGGTTCATTTTGTTGAGGTGATGAACGGAAGCTCTGTGCTT
TTACCCTGCACATACAGTAGCTGT------ATTGGCATTAAGAACTTGTACTTCAACTGG
CAATACAATGACAATGGCACAATGG---------TTAAGATTTGTGAAGCTGTGATCCCA
ACTGAGCTTGTGGAGCCCAA---TGTGAAGATCTATCATGAGCGGGTGGAATTTGTGGGC
TCCAGTAAGGAGAGTAACAT---------CTCCATTCTGCTGTGGAACGTCACATTTGAG
GATGAGGGCGAGTATACCTGC----TTTGCCCGTAATCCCAAAGAGAAGGACCGAAA-CC
ACAGTGCTATATTTACCCTCATCGTGGTGGATCAGTTGAGGG-AAGTTGACAACACCCTG
ACTATCATCA-----TTGTATCTGTGATTGGAGGAGTCATAGGTTTGGTCATTATAATCA
TGGTGATAAAGGCAGTGGTCGTCCACATTCTCAACAAGGCCCAAGAGAAAAATAAAGAGT
GCCTCGTGAGTTCTTCAGGGAATGACAACACAGAAAATGGCCTTTCTGGTTCCAAAGCAG
AAACCAAAGCATCACCAAAGGCATGA---
>Danio rerio scn4bb
ATGGTGTCACGGAGCGGAGGGCGTCTAAGAGGAGGAGGAAGTAGAGGAGCTCCGTCAGAA
GGAAGTGTGTCCTGTCT-TCTGCTGGCACTCATTA--TTGGTGTGTGTTGTGTTCATGCT
TTGGAAATGAACACGGGCAAGGTGCCTTTCTTGGAAGCGGTAAATGGCAGCACAGTCCTT
CTGCCCTGCACCTATGCCAGCTGT------ATTGGGATCACCAACCTATACTTCAAATGG
GAGTTCAATGACAATGGCACCATGC---------AGAAGGTGGCAGATTCTGTGATTCCA
ACTGATCATATGGAGCCAAACAAGGTGCAAATTTACCGTGAGCGGGTGGAGTATGTTGGC
TCCAGTAAAGAAAATAACAT---------CTCTATCCTGCTTTGGAATGTCACATTCGAG
GACGCAGGCGTCTACACCTGC----TTCGGCAAAAACCCCAAAGAGAAGGGCAGGAA-TC
ACAGCGCCTTTTTCACTCTCTATGTAGTAGAGGAACTAAAGG-TGGTCGATAACACGCTC
ACCATCATCA-----TCGCCTCCTGTGTTGGCGGATTCATCGCTTTTCTAATGACCTTCA
TGCTGCTAAAGAACTTAACCCTGTTCATTCTCGCAAAGATGGAGGAAAAAAATAAGGAGT
GCCTTGTCACCTCCTCAGGGATTGATAACACAGAGAACGGTCTGTCGGGCTCCAAATCTA
CACCAAAGAAAGCATGA------------
>Oreochromis niloticus scn4ba
------ATGGCGTCAGTGGACAGCACTGGTTCAAGTGTCTCTGGTCGGCTGAGATCAGGG
GATCTACTTCACGCTGGTCTGGCAGTTGCACTGCTGCTTGGCGTATGGACTGTTGGTGGA
CTGGAAGTTTCCACAGGTAAAGTGTCTTCAATCGAAGCAATGAATGGCTCCACGGTTTTG
TTGCCCTGCACTTACTCTTCATGT------ATTGGCATCGAAAATCTCTACTTCAACTGG
CAATATAATGACAATGGAAGTCTCA---------TAAAGTTATGTGAAGCGTTGATCCCT
ATGGAGGGTGTGGAGCCGAA---GGTCCGTGTGTTACATGAGCGTGTTGAGTTTGTCGGC
TCCTCAAAGAGAAACAACAT---------TTCGATCTTGCTATGGAATATCACCTTTGAA
GATGAAGGAGAGTACATCTGT----TTTGCCAGGAATCCAAAAGAGAAGAACCGCAA-CC
ACAGTGCTATCTTCACTCTTATAGTGGTGGATCAAATGAAGG-AAGTTGACAACACTTTG
ACAATCATTA-----TTGTCTCAGCGTTGGGTGGAGTCATAGGCCTAGTTATCATTGTCA
TGGTGATAAAGGCTGTTGTTGTTCACTTCCTGCAGAAGGATGATGAGAAGAATAAAGAGT
GCCTAGTGAGCTCCTCAGGGAATGACAACACAGAAAATGGTCTTTCAGGAGCCAAAAATG
AAAACAAAGGGACACCAAAGGCTTGA---
>Oreochromis niloticus scn4bb
-------------ATGGAGGTCCGGTG-GATTGGGGTTGAACCCGTGAGGCTGGGCCCTC
CACACA-CAACCTGTGGGCTGGTCTTCTCTTTGCTGCTTGGTGTGTGGTCTGCTCAGGCC
CTTGAGATGTCTGTCGGGAAAATTCCCTTCCTTCAGGCAGTGAATGGGAGCACAGTTACT
TTGCCGTGCACCTATGCCAGCTGT------ATTGGCATTGAAAATCTCTACTTCAACTGG
CAGTTCAATGACAACGGCACCATGC---------AAAAGGTCTGCGAGTCAGTGATACCT
TCAGAGGGGGTGGTGCCAGA---TGTGACTATATTCCGGGAGCGTGTGGAGTTTGTGGGG
AAAAACCATCAAAATAACGT---------CTCCATCTTGTTGTTGAACATCACCTTTGAG
GACGGGGGACAGTACACGTGT----TTTGGACGCAATCCCAAAGAGCACCACAAGAA-CC
ATAGTGCCATCTTCAACCTCATAGTGGTTGACGAGTTGAGGG-AGGTGGACAACACGCTG
ACCATCATCA-----TAGCTTCGGCTGTGGGTGGGGCCATCGCGCTGCTGATGGGCTTCA
TGCTGCTCAAGAACTTCACTCTCTTTGTTCTCACCAAACTCGAGGAGAAAAATAAGGAGT
GCCTTGTAACTTCATCAGGGATTGACAACACAGAAAATGGCCTCTCAGGATCCAAAGCTG
ATTCAAAACCAACACCAAAAAAGAAATGA
>Oryzias latipes scn4ba
------------------------------------------------------------
------------------------------------------------------------
CTGGAGGTTACAACAGGCAAAGTGTCTTTAATTGAAGCAGTCAATGGCTCTACAGTTCTG
CTGCCCTGTAATTATCACTCTTGC------ATTGGCATCAAAAACCTTTTCTTCAAGTGG
ACGTTTCGTAACAACGGAAGTGAGC---------AGGCGTTATGTGAGGGAAACATTCCT
GCAGAAAAAATAGAGCCCAC---CTATTCAATTTCACATGATCGTGTGACGTTTGTTGGT
TCCTCAACGACAAGCAACAT---------CTCCATCTTGTTGTGGAACATCACCTTTGAG
GATGAAGGACAGTACATCTGC----TTTGCCAGGAACCCAAAAGAGAAAAATCGCAA-CC
ACAGTGCTGTCTTAACCCTTAGAGTCGTTGACCAAATGAAAG-AGGTGGACAATACTTTG
ACAGTCCTTA-----TCGTCTCGGTGCTGGGTGGAGTCATCGGCTTAGTTGTTATCATCA
TGGTTATAAAAGCCTTGGTGGTTCACTTCCTGCTGAAGGATGATGAGAAAAATAAAGAGT
GCCTGGTGACCTCCTCAGGGAACGACAACACAGAAAATGGACTTTCAGGAGCCAAAGCCG
ACAACAAGGGGACACCAAAGGCATAA---
>Oryzias latipes scn4bb
--------------CTAAACATCAATGCACTTAAGACTACGGATGCAAGTCATTGGAATA
AACATACTGTTCTGCACAGTTTAGAATATTTTACAATATTTTGTAAAG-CCGCTGTAGCA
CTGGAGATGTCAGTGGGAAAGATTCCCTACCTTGAAGCGGTGAACGGCAGCACAGTCGTT
TTGCCCTGCACATATTTCAGTTGC------ATTGGCATTCAGAACCTTTACTTTAACTGG
CAGTTTAATGACAACGGCACCATGC---------AAAAGGTTTGTGAATCAGTGATACCT
TCAGAAGGGGTGGTACCAAA---GGTGAGCATATTCAGAGATCGAGTGGAGTTCGTAGGG
AAGAACCATGAGAACAACAT---------TTCCATCTTGTTGTGGAACATCACCTTTGAA
GATGGAGGCCTGTACACCTGC----TTTGGTCGAAATCCAAAGGAGAAGGACAAGAA-CC
ACAGCGCCATCTTCCACCTCATCGTGGTGGATGAGTTGAGGG-TGGTGGACAACAGTCTG
ACCATCATGA-----TAGCTTCGGCGGTGGGCGGAGCAATTGCACTGCTGATGGGCTTCA
TGCTGCTTAAGAACTTCACCCTGTTTGTTCTTTCAAAGATGGAGGAGAAAAATAAGGAGT
GCCTTGTATCTTCATCAGGGATTGACAACACAGAAAATGGCCTCTCAGGATCTAAAGCTG
AGTCAAAAGCAACACCAAAAAAG------
>Esox lucius scn4b
------ATGGAGTCCAAAGGAAACGGACGGTTCTCTCTGTCCAGGTGCATGCGCTCAGGA
GACACTGTTCACGCCAGCGTGGTCGTCACACTTCTGCTCGTGATTTGGTGTGCTCAGGCG
CTTGAGGTGTCAGTGGGGAAGGTGCCTTTTGTGGAAGCAATGAACGGCAGCACAGTGCTC
TTACCCTGCACCTATTCCAGCTGC------ATCGGTATTAAGAACCTCAACTTCAACTGG
CACTACAACAACAATGGGTCCATGA---------TGAAGCTGTGTAAGGGAGTGATTCCT
ATAGAAGGGGTGGAGCCGCG---TGTCCAGGTGTTCCATGAACGGATCGAGTTTGTGGGC
TCAAGCAAAGACAGCAACAT---------ATCCATCCTGCTATTCAATGTGACCTTCGAA
GATGAGGGAGAATACACTTGC----TTCGCCAAGAACCCGAAGGAGAAGGACCGTAA-CC
ACAGTGCCATCTTTACTCTCTTTGTGGTGGATGAATTGAAAG-TGGTGGACAACACTGTG
ACTGTCATCA-----TCTTGTCTGTCGTGGGTGGAGTCATTGGCCTGGTCATCGTTGTCA
TGGTTATCAAGACTGTGGTGCTCTTCATCCTAAAAAAGTCAGCAGAGAAGAATAAAGAGT
GCCTTGTGAGCTCAGGACAGGACAAC---ACAGAAAATGGCCTCAAAACAGCCAAAGCGG
ACAACAAAGCAACACCAAAGGCATGA---
>Gadus morhua scn4ba
------------------------------------------------------------
------------------------------------------------------------
CTGGAGGTGTCCACGGGGAAGGTGTCCCTCCTGCAGGCCACCAACGGCTCCACGGTGCTG
CTGCCCTGCACCTACTCCTCCTGC------ATCGGCATCCACAAGCTGTACTTCAACTGG
CACTACAACGACAACGGCACCATGC---------T---------CAAGGCGGTGATCCCC
AAGGAGAACGTGGAGCCGGT---GGTGGGCGTGTATCACGAGCGTGTAGAGTTCGTGGGC
TCGTCCAGGAGGAATAACAT---------CTCTATCCTGCTGTGGAACATCACATTCGAG
GACAGGGGCGACTACGTCTGC----TTCGCCCGCAACCCCAAGGAGAAGAACCGCAA-CC
ACAGTGCCGTCTACACACTCATCGTGGTGGATCAGCTGGTGG-AGATTGACAACACCTTG
ACCACCATCA-----TCGTGTCAGTTGTGGGCGGAGTCATCGGCTTCCTGATCTTCTTCA
TGGTGGTGAAGGCTCTTGTCGTTCACTTCATTCTGAAGAAAGACGACAAG----------
------------------------------------------------------------
-----------------------------
>Gadus morhua scn4bb
------------------------------------------------------------
------------------------------------------GGCTGGTCTGTCCAGGGG
CTGGAGATGCTTGTGGGTAAGATTCCCTACCTGCAGGCGGTGAACGGGAGCACGGTCATG
CTGCCCTGCAACTATGCCAGCTGC------ATCGGCATCAGGAACCTCTACTTCAACTGG
CAGTTCAATGAAAATGGCACCATGG---------TGAAGGT-------------------
--GGAGG------------------------TCTACCGGGAGCGTGTGGAGTTCATCGGG
AGG---CATCAAAGCAACGT---------GTCCATCCTGCTGTGGAACATCACCTTCGAC
GACGCGGGCTTGTACACCTGC----TTCGGCCGCAACCCCAAGGAGAAGGGACGCAA-CC
ACAGCGCCATCTTCACCCTGGATGTGGTGCCCGAGTTGATCG-TGGTGGACAACACGTTG
GCCATTCTCA-----TCGCCTCGGCAGTAGGGGGCGGTATCGCGGCGCTCATGGGCTTCA
TGCTGCTCAAGAACTTCACCATCTTCGTCCTCGCCAAGATAGAGGAGAAAAATAAAGAGT
GCCTGGTGAGTTCCTCAGGGATCGACAACACGGAGAACGGTCTCTCAGGCTCCAAAGCTG
AGTCGAAGCCCACACCAAAAAAG------
>Gasterosteus aculeatus scn4ba
------------------------------------------------------------
------------------------------------------------------------
CTGGAGGTCACGACGAGTAAAGTGCCTCTACTTGAAGCAATTAATGGCTCCACGGTCCTG
CTGCCCTGCACCTACTCCTCCTGC------ATTGGCATCAAAAACCTCTACTTCAACTGG
CACTACGACGACAATGGCACCCTGC---------T---------CAAGGGGGTGATTCCT
ATTGAGGGTGTGGAGCCCCG---GGTCAGCGTGTACCACGAGCGCGTGGAGTTTGTCGGC
TCTTCGAAGAGCAACAACAT---------CTCCATCCTGCTGTGGAACATCACCTTCGAA
GATGAGGGAACGTACGTCTGT----TTCGCCAGGAACCCAAAAGAGAAGTACCGCAA-CC
ACACTGCTTTCTACGTTCTTAAAGTGGTGGACCAACTGAAGG-AGATTGAAACGACTTTG
ACCACCATCA-----TCGTCTCCGTGGTGGGCGGAGTCATTGGGATAGCCATCCTGGCCA
TGGTGATAAAGGCCTTGGTTGTTCACTTTCTGCTGAAGGATGACGAGAAGAACAAAGAGT
GCCTGGTGAGC---TCAGGGAATGACAACACAGAAAACGGGGGTTCAGGAGCCAAAGCAG
ACAACAAAGGGACACCGAAGGCATGA---
>Gasterosteus aculeatus scn4bb
-----------------AAGACTGGTA-GTTCGAGTTTTGATGTGCAAGTCAGTGCAAGT
CAGATT-TA--CTGTCA--CTGTCTACTCTCTA----TTGGCGCTTGGTCTGCTCAGGCC
CTGGAGATGTTGGTTGGGAAGATTCCTTTTCTGCAGGCAGTGAACGGCAGCACGGTCATG
TTGCCTTGCTCATACGCCAGCTGT------ATCGGTATAGAGGACCTCTATTTTAACTGG
CAGTTCAACGACAACGGCACCATGC---------AGAAGGTGTGTGATTCAGTGATAGCA
TCGGAGACGTCGGTGCCTAA---AGTGGCCATCTATCGGGAGCGGGTGGAGTTTGTGGGG
ATGAACCGTGCCAACAACAT---------CTCCATCTTGCTGTGGAACATCACCTTTGAG
GACGGAGGCGAATACACTTGT----TTTGGACGCAATCCCAAAGAGAAGGGCAGGAA-CC
ACAGTGCCATCTTCCACCTGCTCGTGGTGGACGAGTTGAAGG-TGGTGGACAACACGCTG
ACCATCATGA-----TAGCCTCAGCTGTGGGAGGAGCCATCGCAGCTCTAATGGGCTTCA
TGTTGCTCAAGAACTTCACTCTTTATGTTCTTTCCAAGCTCGAGGAGAGAAATAAGGAGT
GCCTTGTAACTTCATCAGGGATCGACAACACAGAAAATGGCCTCTCAGGATCCAAAGCGG
ATTCAAAACCAACACCAAAAAAG------
>Haplochromis burtoni scn4b
------ATGGCGTCAGTGGACAGCCCTGGTTCAAGTGTCTCTGGTCGACTGAGATCAGGG
GATCTACTTCACGCTGGTCTGGCAGTTGCACTGCTGCTTGGCGTATGGACTGTTGGTGGA
CTGGAAGTTTCCACAGGTAAAGTGTCTTCAATCGAAGCAATGAATGGCTCCACGGTTTTG
TTGCCCTGCACTTACTCTTCATGT------ATTGGCATCGAAAATCTCTACTTCAACTGG
CAATATAATGACAATGGAACTCTCA---------TAAAGTTATGTGAAGCGTTGATCCCT
ATGGAGGGTGTGGAGCCGAA---GGTCCGTGTGTCCCATGAGCGTGTTGAGTTTGTCGGC
TCCTCAAAGAGTAACAACAT---------TTCGATCTTGCTATGGAATATCACCTTTGAA
GATGAAGGAGAGTACATCTGT----TTTGCCAGGAATCCAAAAGAGAAGAACCGCAA-CC
ACAGTGCTATCTTCACTCTTATAGTGGTGGATCAAATGAAGG-AAGTTGACAACACTTTG
ACAATCATTA-----TTGTCTCAGCGTTGGGTGGAGTCATAGGCTTAGTTATCATTGTCA
TGGTGATAAAGGCTGTTGTTGTTCACTTCCTGCAGAAGGATGATGAGAAGAATAAAGAGT
GCCTAGTGAGCTCCTCAGGGAATGACAACACAGAAAATGGTCTTTCAGGAGCCAAAACTG
AAAACAAAGGGACACCAAAGGCTTGA---
